# Supplementary material for: Innovative all‐in‐one exome sequencing strategy for diagnostic genetic testing in male infertility: Validation and 10‐month experience
Source: Andrology. 2024 Aug 24;13(5):1078–92. doi: 10.1111/andr.13742 (PMC12183012; doi:10.1111/andr.13742)
Supplement: Supplementary file 2 — Supporting Information [file ANDR-13-1078-s002.xlsx]

## Sheet: Table SI
Table S1: Validation cohort
Group	Sample ID	Routine diagnostic techniques performed				Results routine diagnostic techniques	Tests required for diagnosis	Results exome sequencing	Conclusion compared to original method/result
		Chromosomal anomalies	AZF	CFTR variants	Other techniques
AZF deletions (n=17)	VAL1	Karyotyping	STS PCR			AZFa deletion: sY82 (+) sY83 (-) sY87 (-) sY88 (+)	STS PCR	AZFa deletion	Equal
	VAL2	Karyotyping	STS PCR			AZFa deletion: sY82 (+) sY83 (-) sY87 (-) sY88 (+)	STS PCR	AZFa deletion	Equal
	VAL3	Karyotyping	STS PCR			AZFb deletion: sY105 (+) sY121 (-) sY143 (-) sY153 (-)	STS PCR	AZFb deletion	Equal
	VAL4	(ARR)	STS PCR		ARR	AZFb deletion: sY105 (+) sY121 (-) sY127 (-) sY134 (-) sY143 (-) sY153 (+)	STS PCR	AZFb deletion	Equal
	VAL5	Karyotyping	STS PCR			AZFbc deletion: sY105 (+) sY121 (-) sY143 (-) sY153 (-) sY160 (+)	STS PCR	Interstitial AZFbc deletion	Equal
	VAL6	Karyotyping	STS PCR			AZFbc deletion: sY105 (+) sY121 (-) sY143 (-) sY153 (-) sY160 (+)	STS PCR	46,X,idic(Y)(q11.222)	Superior
	VAL7	Karyotyping	STS PCR			AZFc deletion: sY160 (-)	STS PCR	Terminal AZFc deletion	Equal
	VAL8	Karyotyping	STS PCR			AZFc deletion: sY160 (+)	STS PCR	Interstitial AZFc deletion	Equal
	VAL9	Karyotyping	STS PCR			AZFc deletion: sY160 (+)	STS PCR	Interstitial AZFc deletion	Equal
	VAL10	Karyotyping	STS PCR			AZFc deletion: sY160 (+)	STS PCR	Interstitial AZFc deletion	Equal
	VAL11	Karyotyping	STS PCR			AZFc deletion: sY160 (+)	STS PCR	Interstitial AZFc deletion	Equal
	VAL12	Karyotyping	STS PCR			AZFc deletion: sY160 (+)	STS PCR	Interstitial AZFc deletion	Equal
	VAL13	Karyotyping	STS PCR			AZFc deletion: sY160 (+)	STS PCR	Interstitial AZFc deletion	Equal
	VAL14	Karyotyping	STS PCR			AZFc deletion: sY160 (+)	STS PCR	Interstitial atypical AZFc deletion, coverage loss of PRY	Superior
	VAL15	Karyotyping	STS PCR			AZFc deletion: sY160 (+)	STS PCR	Interstitial AZFc deletion	Equal
	VAL16		STS PCR			AZFc deletion: sY160 (+)	STS PCR	Interstitial AZFc deletion	Equal
	VAL17	Karyotyping	STS PCR	CFTR KIT		AZFc deletion: sY160 (+)	STS PCR	Interstitial AZFc deletion	Equal
Sex chromosomal anomalies, non-mosaic (n=22)	VAL18	Karyotyping	STS PCR			47,XXY	Karyotyping	Klinefelter syndrome	Equal
	VAL19	Karyotyping	STS PCR			47,XXY	Karyotyping	Klinefelter syndrome	Equal
	VAL20	Karyotyping	STS PCR			47,XXY	Karyotyping	Klinefelter syndrome	Equal
	VAL21	Karyotyping	STS PCR			47,XXY	Karyotyping	Klinefelter syndrome	Equal
	VAL22	Karyotyping				47,XXY	Karyotyping	Klinefelter syndrome	Equal
	VAL23	Karyotyping				47,XXY	Karyotyping	Klinefelter syndrome	Equal
	VAL24	Karyotyping	STS PCR			47,XXY	Karyotyping	Klinefelter syndrome	Equal
	VAL25	Karyotyping				47,XXY	Karyotyping	Klinefelter syndrome	Equal
	VAL26	Karyotyping	STS PCR			47,XXY	Karyotyping	Klinefelter syndrome	Equal
	VAL27	(ARR)			ARR	47,XXY	Array	Klinefelter syndrome	Equal
	VAL28	Karyotyping	STS PCR			47,XYY	Karyotyping	47,XYY	Equal
	VAL29	Karyotyping	STS PCR			47,XYY	Karyotyping	47,XYY	Equal
	VAL30	Karyotyping				47,XYY	Karyotyping	47,XYY	Equal
	VAL31	Karyotyping				47,XYY	Karyotyping	47,XYY	Equal
	VAL32	Karyotyping				47,XYY	Karyotyping	47,XYY	Equal
	VAL33	Karyotyping	STS PCR			46,XX (SRY+) and AZF-abc deletion	Karyotyping + STS PCR	46,XX (SRY+)	Equal
	VAL34	Karyotyping	STS PCR			46,XX (SRY+) and AZF-abc deletion	Karyotyping + STS PCR	46,XX (SRY+)	Equal
	VAL35	Karyotyping	STS PCR		FISH	46,XX (SRY+) and AZF-abc deletion	Karyotyping + STS PCR + FISH	46,XX (SRY+)	Equal
	VAL36	Karyotyping	STS PCR		FISH	46,X,idic(Y)(q11.2) and AZF-bc deletion	Karyotyping + STS PCR + FISH	46,X,idic(Y)(q11.221)	Superior
	VAL37	Karyotyping	STS PCR		FISH	46,X,idic(Y)(q11.21) and AZF-bc deletion	Karyotyping + STS PCR + FISH	46,X,iso(Y) or 46,X,idic(Y)	Inferior
	VAL38	Karyotyping	STS PCR		FISH	iso(Y) and AZF-abc deletion	Karyotyping + STS PCR + FISH	46,X,iso(Y) or 46,X,idic(Y)	Inferior
	VAL39	Karyotyping	STS PCR		FISH	iso(Y) and AZF-abc deletion	Karyotyping + STS PCR + FISH	46,X,iso(Y) or 46,X,idic(Y)	Inferior
CFTR mutations in Elucigene CFEU2 kit (n=18)	VAL40			CFTR KIT		Heterozygous 5T/11TG	CFEU2v1 kit	Heterozygous 5T/11TG	Equal
	VAL41			CFTR KIT		Heterozygous c.1521_1523del (p.(Phe508del)) and c.350G>A; p.(Arg117His)), 7T/9T	CFEU2v1 kit	Heterozygous c.1521_1523del (p.(Phe508del)) and c.350G>A; p.(Arg117His)), 7T/9T	Equal
	VAL42			CFTR KIT		Homozygous 5T/12TG	CFEU2v1 kit	Homozygous 5T/12TG	Equal
	VAL43	Karyotyping	STS PCR	CFTR KIT		Heterozygous c.1364C>A (p.(Ala455Glu)) and c.350G>A; p.(Arg117His))	CFEU2v1 kit	Heterozygous c.1364C>A (p.(Ala455Glu)) and c.350G>A; p.(Arg117His))	Equal
	VAL44	Karyotyping	STS PCR	CFTR KIT		Heterozygous c.3909C>G (p.(Asn1303Lys))	CFEU2v1 kit	Heterozygous c.3909C>G (p.(Asn1303Lys))	Equal
	VAL45			CFTR KIT		c.1521_1523del (p.(Phe508del))/c.1624G>T (p.(Gly542*))	CFEU2v1 kit	c.1521_1523del (p.(Phe508del))/c.1624G>T (p.(Gly542*))	Equal
	VAL46			CFTR KIT		c.1521_1523del (p.(Phe508del))/n c.1652G>A (p.(Gly551Asp))	CFEU2v1 kit	c.1521_1523del (p.(Phe508del))/c.1652G>A (p.(Gly551Asp))	Equal
	VAL47			CFTR KIT		c.1521_1523del (p.(Phe508del))/c.178G>T (p.(Glu60*))	CFEU2v1 kit	c.1521_1523del (p.(Phe508del))/c.178G>T (p.(Glu60*))	Equal
	VAL48			CFTR KIT		c.3752G>A (p.(Ser1251Asn))	CFEU2v1 kit	c.3752G>A (p.(Ser1251Asn))	Equal
	VAL49			CFTR KIT		c.1624G>T (p.(Gly542*))	CFEU2v1 kit	c.1624G>T (p.(Gly542*))	Equal
	VAL50			CFTR KIT		c.3276C>A (p.(Tyr1092*))	CFEU2v1 kit	c.3276C>A (p.(Tyr1092*))	Equal
	VAL51			CFTR KIT		c.2657+5G>A (Intron 16)	CFEU2v1 kit	c.2657+5G>A (Intron 16)	Equal
	VAL52			CFTR KIT		c.1585-1G>A (Intron 11)	CFEU2v1 kit	c.1585-1G>A (Intron 11)	Equal
	VAL53			CFTR KIT		c.3718-2477C>T (Intron 22)	CFEU2v1 kit	No variants	Incorrect
	VAL54			CFTR KIT		c.1521_1523del (p.(Phe508del)) and c.3140-26A>G (Intron 19)	CFEU2v1 kit	c.1521_1523del (p.(Phe508del)) and c.3140-26A>G (Intron 19)	Equal
	VAL55			CFTR KIT + SEQ + MLPA		c.1521_1523del (p.(Phe508del))	CFEU2v1 kit	c.1521_1523del (p.(Phe508del))	Equal
	VAL56			CFTR KIT		c.350G>A; p.(Arg117His))/7T	CFEU2v1 kit	c.350G>A; p.(Arg117His))/7T	Equal
	VAL57			CFTR KIT		c.1521_1523del (p.(Phe508del))	CFEU2v1 kit	c.1521_1523del (p.(Phe508del))	Equal
Mosaic sex chromosomal anomalies (n=11)	VAL58	Karyotyping				mos 45,X[17]/46,X,idic(Y;Y)(Ypter->Yq11.221::Yq11.222->Ypter)[13] (57%)	Karyotyping	Terminal AZFbc deletion	Inferior
	VAL59	Karyotyping	STS PCR			mos 46,X,r(Y)(p11.3q12)[15]/45,X[14] (50%)	Karyotyping	45,X/46,XY,del(Y)(q11.21), aberrant signal for Yp	Inferior
	VAL60	Karyotyping	STS PCR			mos 47,XXY[20]/46,XY[3] (87%)	Karyotyping	47,XXY/46,XY	Equal
	VAL61	Karyotyping				mos 47,XXY/46,XY (30%)	Karyotyping	47,XXY/46,XY	Equal
	VAL62	Karyotyping			ARR	mos 45,X/46,XY (57%)	Karyotyping	45,X/46,XY	Equal
	VAL63	Karyotyping			ARR	mos 47,XXY[18]/48,XXYY[12] (60%)	Karyotyping	47,XXY/48,XXYY	Equal
	VAL64	ARR			ARR	mos 45,X/46,XY (40%)	Karyotyping	45,X/46,XY	Equal
	VAL65-a	ARR + FISH			ARR + FISH	mos 45,X/46,XY (14%)	FISH	45,X/46,XY	Equal
	VAL65-b						Array		Equal
	VAL66	Karyotyping			ARR	mos 45,X/46,X,idic(Y) (q11.221)	Karyotyping	45,X/46,X,idic(Y)(q11.221)	Equal
	VAL67	Karyotyping			ARR + FISH	mos 47,XXY[80%]/46,XX[20%]	Karyotyping	47,XXY/46,XX	Equal
Partial AZF deletions/duplication (like gr/gr) (n=4)	VAL68	Karyotyping	STS PCR		ARR	gr/gr deletion (confirmed with additional STS PCR)	N/A	No variants	Equal
	VAL69	Karyotyping	STS PCR		(research smMIPs)	b2/b3 deletion (suspected based on smMIPs)	N/A	No variants	Equal
	VAL70		STS PCR		(research smMIPs)	AZFb+c duplication (suspected based on smMIPs)	N/A	AZFbc duplicatie	Superior
	VAL71	Karyotyping	STS PCR		(research smMIPs)	b1/b3 deletion (confirmed with additional STS PCR)	N/A	No variants	Equal
CFTR variants outside Elucigene CFEUv2 kit and CFTR whole exon deletions (n=8)	VAL72			CFTR SEQ		NM_000492.3(CFTR):c.1068G>A (p.(Trp356*))	CFTR SEQ	NM_000492.3(CFTR):c.1068G>A (p.(Trp356*))	Equal
	VAL73			CFTR SEQ		NM_000492.3(CFTR)c.2249C>T (p.(Pro750Leu)) and c.1521_1523del (p.(Phe508del))	CFTR SEQ	NM_000492.3(CFTR)c.2249C>T (p.(Pro750Leu)) and c.1521_1523del (p.(Phe508del))	Equal
	VAL74			CFTR SEQ		NM_000492.3(CFTR)c.1327G>T (p.(Asp443Tyr))	CFTR SEQ	NM_000492.3(CFTR)c.1327G>T (p.(Asp443Tyr))	Equal
	VAL75			CFTR SEQ		NM_000492.3(CFTR)c.997C>T hz (p.Leu333Phe)	CFTR SEQ	NM_000492.3(CFTR)c.997C>T hz (p.Leu333Phe)	Equal
	VAL76			CFTR SEQ		NM_000492.4(CFTR)c.1727G>C (p.(Gly576Ala)) and c.2002C>T (p.(Arg668Cys))	CFTR SEQ	NM_000492.4(CFTR)c.1727G>C (p.(Gly576Ala)) and c.2002C>T (p.(Arg668Cys))	Equal
	VAL77			CFTR SEQ		deletion exon 19, 20 and 21	MLPA	deletion exon 19, 20 and 21	Equal
	VAL78	Karyotyping	STS PCR			deletion exon 19 and 20	MLPA	deletion exon 19 and 20	Equal
	VAL79			CFTR MLPA		deletion exon 19 and 20	MLPA	deletion exon 19 and 20	Equal
SNVs/CNVs in known infertility genes (n=4)	VAL80	Karyotyping	STS PCR		ARR	46,XY.arr[GRCh37] 12q14.2(63952803_64063154)x0 (homozygous DPY19L2 deletion)	Array	Homozygous DPY19l2 deletion	Equal
	VAL81	Karyotyping	STS PCR		(Research WES)	NM_001321739.2(M1AP):c.676dup (p.(Trp226fs)) (homozygous)	WES	NM_001321739.2(M1AP):c.676dup (p.(Trp226fs)) (homozygous)	Equal
	VAL82	Karyotyping	STS PCR		(Research WES)	NM_198393.3(TEX14):c.1247G>A (p.(Trp416*)) and c.984G>T (p.(Leu328Phe))	WES	NM_198393.3(TEX14):c.1247G>A (p.(Trp416*)) and c.984G>T (p.(Leu328Phe))	Equal
	VAL83	Karyotyping	STS PCR		WES	NM_015512.5(DNAH1):c.1286+1G>A r.spl (homozygous)	WES	NM_015512.5(DNAH1):c.1286+1G>A r.spl (homozygous)	Equal
Negative controls (AZF/karyotyping) (n=16)	VAL84	Karyotyping	STS PCR			46,XY; no AZF deletion	N/A	45,X/46,XY	Superior
	VAL85	Karyotyping	STS PCR			46,XY; no AZF deletion	N/A	no variants	Equal
	VAL86	(FISH)	STS PCR		FISH	balanced t(5;9)(q35.3;q34.3); no AZF deletion	N/A	no variants	Equal
	VAL87	Karyotyping	STS PCR			46,XY; no AZF deletion	N/A	no variants	Equal
	VAL88		STS PCR			no AZF deletion	N/A	no variants	Equal
	VAL89	Karyotyping	STS PCR			46,XY; no AZF deletion	N/A	no variants	Equal
	VAL90	Karyotyping	STS PCR			46,XY; no AZF deletion	N/A	no variants	Equal
	VAL91	Karyotyping	STS PCR		ARR	arr(X,Y)x1(1-22)x2; 46,XY; no AZF deletion	N/A	no variants	Equal
	VAL92	Karyotyping	STS PCR			46,XY; no AZF deletion	N/A	no variants	Equal
	VAL93	Karyotyping	STS PCR			46,XY; no AZF deletion	N/A	no variants	Equal
	VAL94	Karyotyping	STS PCR	CFTR KIT		46,XY, no AZF deletion	N/A	no variants	Equal
	VAL95	Karyotyping	STS PCR			46,XY; no AZF deletion	N/A	no variants	Equal
	VAL96	Karyotyping	STS PCR			46,XY; no AZF deletion	N/A	no variants	Equal
	VAL97	Karyotyping	STS PCR			46,XY; no AZF deletion	N/A	no variants	Equal
	VAL98	Karyotyping	STS PCR			46,XY; no AZF deletion	N/A	no variants	Equal
	VAL99	Karyotyping	STS PCR			46,XY; no AZF deletion	N/A	no variants	Equal
Negative controls (CFTR; no T-stretch evaluated) (n=74)	VAL100			CFTR KIT		normal CFEU2v1 kit	N/A	no CFEU2v1 kit variants	Equal
	VAL101			CFTR KIT		normal CFEU2v1 kit	N/A	no CFEU2v1 kit variants	Equal
	VAL102			CFTR KIT		normal CFEU2v1 kit	N/A	no CFEU2v1 kit variants	Equal
	VAL103			CFTR KIT		normal CFEU2v1 kit	N/A	no CFEU2v1 kit variants	Equal
	VAL104			CFTR KIT		normal CFEU2v1 kit	N/A	no CFEU2v1 kit variants	Equal
	VAL105			CFTR KIT		normal CFEU2v1 kit	N/A	no CFEU2v1 kit variants	Equal
	VAL106			CFTR KIT		normal CFEU2v1 kit	N/A	no CFEU2v1 kit variants	Equal
	VAL107			CFTR KIT		normal CFEU2v1 kit	N/A	no CFEU2v1 kit variants	Equal
	VAL108			CFTR KIT		normal CFEU2v1 kit	N/A	no CFEU2v1 kit variants	Equal
	VAL109			CFTR KIT		normal CFEU2v1 kit	N/A	no CFEU2v1 kit variants	Equal
	VAL110			CFTR KIT		normal CFEU2v1 kit	N/A	no CFEU2v1 kit variants	Equal
	VAL111			CFTR KIT		normal CFEU2v1 kit	N/A	no CFEU2v1 kit variants	Equal
	VAL112			CFTR KIT		normal CFEU2v1 kit	N/A	no CFEU2v1 kit variants	Equal
	VAL113			CFTR KIT		normal CFEU2v1 kit	N/A	no CFEU2v1 kit variants	Equal
	VAL114			CFTR KIT		normal CFEU2v1 kit	N/A	no CFEU2v1 kit variants	Equal
	VAL115			CFTR KIT		normal CFEU2v1 kit	N/A	no CFEU2v1 kit variants	Equal
	VAL116			CFTR KIT		normal CFEU2v1 kit	N/A	no CFEU2v1 kit variants	Equal
	VAL117			CFTR KIT		normal CFEU2v1 kit	N/A	no CFEU2v1 kit variants	Equal
	VAL118			CFTR KIT		normal CFEU2v1 kit	N/A	no CFEU2v1 kit variants	Equal
	VAL119			CFTR KIT		normal CFEU2v1 kit	N/A	no CFEU2v1 kit variants	Equal
	VAL120			CFTR KIT		normal CFEU2v1 kit	N/A	no CFEU2v1 kit variants	Equal
	VAL121			CFTR KIT		normal CFEU2v1 kit	N/A	no CFEU2v1 kit variants	Equal
	VAL122			CFTR KIT		normal CFEU2v1 kit	N/A	no CFEU2v1 kit variants	Equal
	VAL123			CFTR KIT		normal CFEU2v1 kit	N/A	no CFEU2v1 kit variants	Equal
	VAL124			CFTR KIT		normal CFEU2v1 kit	N/A	no CFEU2v1 kit variants	Equal
	VAL125			CFTR KIT		normal CFEU2v1 kit	N/A	no CFEU2v1 kit variants	Equal
	VAL126			CFTR KIT		normal CFEU2v1 kit	N/A	no CFEU2v1 kit variants	Equal
	VAL127			CFTR KIT		normal CFEU2v1 kit	N/A	no CFEU2v1 kit variants	Equal
	VAL128			CFTR KIT		normal CFEU2v1 kit	N/A	no CFEU2v1 kit variants	Equal
	VAL129			CFTR KIT		normal CFEU2v1 kit	N/A	no CFEU2v1 kit variants	Equal
	VAL130			CFTR KIT		normal CFEU2v1 kit	N/A	no CFEU2v1 kit variants	Equal
	VAL131			CFTR KIT		normal CFEU2v1 kit	N/A	no CFEU2v1 kit variants	Equal
	VAL132			CFTR KIT		normal CFEU2v1 kit	N/A	no CFEU2v1 kit variants	Equal
	VAL133			CFTR KIT		normal CFEU2v1 kit	N/A	no CFEU2v1 kit variants	Equal
	VAL134			CFTR KIT		normal CFEU2v1 kit	N/A	no CFEU2v1 kit variants	Equal
	VAL135			CFTR KIT		normal CFEU2v1 kit	N/A	no CFEU2v1 kit variants	Equal
	VAL136			CFTR KIT		normal CFEU2v1 kit	N/A	no CFEU2v1 kit variants	Equal
	VAL137			CFTR KIT		normal CFEU2v1 kit	N/A	no CFEU2v1 kit variants	Equal
	VAL138			CFTR KIT		normal CFEU2v1 kit	N/A	no CFEU2v1 kit variants	Equal
	VAL139			CFTR KIT		normal CFEU2v1 kit	N/A	no CFEU2v1 kit variants	Equal
	VAL140			CFTR KIT		normal CFEU2v1 kit	N/A	no CFEU2v1 kit variants	Equal
	VAL141			CFTR KIT		normal CFEU2v1 kit	N/A	no CFEU2v1 kit variants	Equal
	VAL142			CFTR KIT		normal CFEU2v1 kit	N/A	no CFEU2v1 kit variants	Equal
	VAL143			CFTR KIT		normal CFEU2v1 kit	N/A	no CFEU2v1 kit variants	Equal
	VAL144			CFTR KIT		normal CFEU2v1 kit	N/A	no CFEU2v1 kit variants	Equal
	VAL145			CFTR KIT		normal CFEU2v1 kit	N/A	no CFEU2v1 kit variants	Equal
	VAL146			CFTR KIT		normal CFEU2v1 kit	N/A	no CFEU2v1 kit variants	Equal
	VAL147			CFTR KIT		normal CFEU2v1 kit	N/A	no CFEU2v1 kit variants	Equal
	VAL148			CFTR KIT		normal CFEU2v1 kit	N/A	no CFEU2v1 kit variants	Equal
	VAL149			CFTR KIT		normal CFEU2v1 kit	N/A	no CFEU2v1 kit variants	Equal
	VAL150			CFTR KIT		normal CFEU2v1 kit	N/A	no CFEU2v1 kit variants	Equal
	VAL151			CFTR KIT		normal CFEU2v1 kit	N/A	no CFEU2v1 kit variants	Equal
	VAL152			CFTR KIT		normal CFEU2v1 kit	N/A	no CFEU2v1 kit variants	Equal
	VAL153			CFTR KIT		normal CFEU2v1 kit	N/A	no CFEU2v1 kit variants	Equal
	VAL154			CFTR KIT		normal CFEU2v1 kit	N/A	no CFEU2v1 kit variants	Equal
	VAL155			CFTR KIT		normal CFEU2v1 kit	N/A	no CFEU2v1 kit variants	Equal
	VAL156			CFTR KIT		normal CFEU2v1 kit	N/A	no CFEU2v1 kit variants	Equal
	VAL157			CFTR KIT		normal CFEU2v1 kit	N/A	no CFEU2v1 kit variants	Equal
	VAL158			CFTR KIT		normal CFEU2v1 kit	N/A	no CFEU2v1 kit variants	Equal
	VAL159			CFTR KIT		normal CFEU2v1 kit	N/A	no CFEU2v1 kit variants	Equal
	VAL160			CFTR KIT		normal CFEU2v1 kit	N/A	no CFEU2v1 kit variants	Equal
	VAL161			CFTR KIT		normal CFEU2v1 kit	N/A	no CFEU2v1 kit variants	Equal
	VAL162			CFTR KIT		normal CFEU2v1 kit	N/A	no CFEU2v1 kit variants	Equal
	VAL163			CFTR KIT		normal CFEU2v1 kit	N/A	no CFEU2v1 kit variants	Equal
	VAL164			CFTR KIT		normal CFEU2v1 kit	N/A	no CFEU2v1 kit variants	Equal
	VAL165			CFTR KIT		normal CFEU2v1 kit	N/A	no CFEU2v1 kit variants	Equal
	VAL166			CFTR KIT		normal CFEU2v1 kit	N/A	no CFEU2v1 kit variants	Equal
	VAL167			CFTR KIT		normal CFEU2v1 kit	N/A	no CFEU2v1 kit variants	Equal
	VAL168			CFTR KIT		normal CFEU2v1 kit	N/A	no CFEU2v1 kit variants	Equal
	VAL169			CFTR KIT		normal CFEU2v1 kit	N/A	no CFEU2v1 kit variants	Equal
	VAL170			CFTR KIT		normal CFEU2v1 kit	N/A	no CFEU2v1 kit variants	Equal
	VAL171			CFTR KIT		normal CFEU2v1 kit	N/A	no CFEU2v1 kit variants	Equal
	VAL172			CFTR KIT		normal CFEU2v1 kit	N/A	no CFEU2v1 kit variants	Equal
	VAL173			CFTR KIT		normal CFEU2v1 kit	N/A	no CFEU2v1 kit variants	Equal

## Sheet: Table SII
Table S2: Sensitivity and specificity calculations for mandatory male infertility variants
Classical AZF deletions			Positive controls	Negative controls	Total
	Test result	+	24	0	24
		-	0	38	38
		Total	24	38	62
	Diagnostic sensitivity:	24 / (24 + 0) = 1 (100%)
	Diagnostic specificity:	38 / (0 + 38) = 1 (100%)
	False-negative:	0 / (0 + 38) = 0 (0%)
	False-positive:	0 / (24 + 0) = 0 (0%)
	Sensitivity and specificity according to rule of three:	100% - (3/62 =) 4.9% = 95.1%
Non-mosaic sex chromosomal anomalies			Positive controls	Negative controls	Total
	Test result	+	22	0	22
		-	0	39	39
		Total	22	39	67
	Diagnostic sensitivity:	22 / (22 + 0) = 1 (100%)
	Diagnostic specificity:	39 / (0 + 39) = 1 (100%)
	False-negative:	0 / (0 + 39) = 0 (0%)
	False-positive:	0 / (22 + 0) = 0 (0%)
	Sensitivity and specificity according to rule of three:	100% - (3/67 =) 4.4% = 95.6%
CFTR variants in the Elucigene CF-EU2v1 kit:			Positive controls	Negative controls	Total
	Test result	+	17	0	17
		-	1*	83	84
		Total	18	83	101
	* This variant was not detected because it concerns a deep-intronic variant which is not covered in the Twist Human Exome + RefSeq Panel Kit (Twist Bioscience, San Francisco, CA). The position of this variant is covered in the newer version updated Twist Exome 2.0 plus Comprehensive Exome Spike-in Kit (Twist Bioscience, San Francisco, CA) which was implemented in diagnostics in December 2022
	Diagnostic sensitivity:	17 / (17 + 1) = 0,94 (94%)
		(the undetected variant is covered in the Twist Exome 2.0 kit, which increases the sensitivity to 18 / (18 + 0) = 1 (100%))
	Diagnostic specificity:	83 / (0 + 83) = 1 (100%)
	False-negative:	1 / (1 + 83) = 0,012 (1,2%)
		(the undetected variant is covered in the Twist Exome 2.0 kit, which increases the false-negative rate to 0 / (0 + 83) = 0 (0%))
	False-positive:	0 / (17 + 0) = 0 (0%)
	Sensitivity and specificity according to rule of three:	Because the Twist Exome 2.0 was implemented in December 2022, we assume a sensitivity and specificity of 100% - (3/101=) 3,0% = 97,0%

## Sheet: Table SIII
Table S3: Evaluation cohort results
Patient ID	Age at request (in years)	Phenotype (as provided on request form)	Result male infertility gene panel (exome sequencing)	Karyotyping performed	Karyotyping result	Conclusion result	Source of DNA
P1	36.2	globozoospermia	seq[GRCh37] 12q14.2q14.2(63954291_64062599)x1 NC_000012.11:g.(63544616_63954291)_(64062599_64173740)del (deletion DPY19L2); DPY19L2 Chr12(GRCh37):g.64011119del NM_173812.5:c.1183del p.(Ser395fs); hemizygous	No	N/A	Monogenic cause in gene panel	EDTA blood
P2	31.4	oligoasthenoteratozoospermia	DNAH1 Chr3(GRCh37):g.52380743_52380744insGG NM_015512.5:c.1912_1913insGG p.(Asp638fs); heterozygous DNAH1 Chr3(GRCh37):g.52406086T>C NM_015512.5:c.6650T>C p.(Leu2217Pro); heterozygous	Yes	46,XY	Possible monogenic cause in gene panel (SNV/CNV)	EDTA blood
P3	37.9	oligoasthenozoospermia	No anomalies identified	Yes	46,XY	No cause identified	EDTA blood
P4	33.8	azoospermia, hypergonadotropic hypogonadism	No anomalies identified	No	N/A	No cause identified	EDTA blood
P5	31.4	oligoasthenoteratozoospermia	No anomalies identified	Yes	46,XY	No cause identified	EDTA blood
P6	34.9	oligoasthenoteratozoospermia	No anomalies identified	No	N/A	No cause identified	EDTA blood
P7	44.5	teratozoospermia	No anomalies identified	No	N/A	No cause identified	EDTA blood
P8	30	azoospermia	CFTR Chr7(GRCh37):g.117227792G>A NM_000492.4:c.1585-1G>A r.spl p.?; heterozygous	Yes	mos 47,XXY[2]/46,XY[28] (culturing artefact?)	Carriership cystic fibrosis (variant in kit)	EDTA blood
P9	42.4	unilateral orchidectomy (right) due to Leydig cell tumor	No anomalies identified	No	N/A	No cause identified	EDTA blood
P10	34.5726	teratozoospermia: macrozoospermia and sperm cells lacking the acrosome or with multiple tails	No anomalies identified	No	N/A	No cause identified	EDTA blood
P11	32.3	azoospermia	No anomalies identified	Yes	46,XY	No cause identified	EDTA blood
P12	25.9	azoospermia	USP26 ChrX(GRCh37):g.132161633A>G NM_031907.3:c.616T>C p.(Ser206Pro); hemizygous	Yes	46,XY	Possible monogenic cause in gene panel (SNV/CNV)	EDTA blood
P13	30.7	oligozoospermia	No anomalies identified	Yes	46,XY	No cause identified	EDTA blood
P14	41.1	azoospermia	No anomalies identified	Yes	46,XY	No cause identified	EDTA blood
P15	42.7	infertility	CFAP69 Chr7(GRCh37):g.89934091_89934092dup c.2222_2223dup p.(Phe742fs); homozygous	Yes	46,XY	Monogenic cause in gene panel	EDTA blood
P16	43.1	oligoasthenozoospermia	No anomalies identified	Yes	46,XY	No cause identified	EDTA blood
P17	40.1	azoospermia	No anomalies identified	Yes	46,XY	No cause identified	EDTA blood
P18	28.9	azoospermia	No anomalies identified	Yes	46,XY	No cause identified	EDTA blood
P19	28.8	oligozoospermia	No anomalies identified	Yes	46,XY	No cause identified	EDTA blood
P20	30.7	extreme oligoasthenoteratozoospermia	No anomalies identified	Yes	46,XY	No cause identified	EDTA blood
P21	41.9	extremeoligozoospermia	No anomalies identified	Yes	46,XY	No cause identified	EDTA blood
P22	36.1	extreme oligozoospermia	No anomalies identified	Yes	46,XY	No cause identified	EDTA blood
P23	39.2	oligozoospermia	No anomalies identified	Yes	46,XY	No cause identified	EDTA blood
P24	29.3	oligoasthenoteratozoospermia	No anomalies identified	Yes	46,XY	No cause identified	EDTA blood
P25	61.2	polyposis, urethrastenosis, partial epilepsy, squamous cell carcinoma ear + sister premature ovarian insufficiency and polyposis	Male infertility panel: no anomalies identified. Open exome: HROB Chr17(GRCh37):g.42228371C>T NM_001171251.3:c.1267C>T p.(Gln423*); heterozygous HROB Chr17(GRCh37):g.[42230014A>G;42230059C>G] NM_001171251.3:c.[1318A>G;1363C>G] p.[(Ser440Gly);(Leu455Val)]; heterozygous	Yes	46,XY	Possible monogenic cause in gene panel (SNV/CNV)	EDTA blood
P26	32.4	infertility	No anomalies identified	Yes	46,XY	No cause identified	EDTA blood
P27	32.5	asthenozoospermia	No anomalies identified	Yes	46,XY	No cause identified	EDTA blood
P28	46.9	azoospermia	No anomalies identified	Yes	46,XY	No cause identified	EDTA blood
P29	35.6	azoospermia	No anomalies identified	Yes	46,XY	No cause identified	EDTA blood
P30	27.7	extreme oligoasthenoteratozoospermia	No anomalies identified	Yes	46,XY	No cause identified	EDTA blood
P31	31.6	infertility	No anomalies identified	Yes	46,XY	No cause identified	EDTA blood
P32	40.5	oligoasthenozoospermia	No anomalies identified	Yes	46,XY	No cause identified	EDTA blood
P33	31	oligoasthenozoospermia	No anomalies identified	Yes	46,XY	No cause identified	EDTA blood
P34	41	infertility	No anomalies identified	Yes	46,XY	No cause identified	EDTA blood
P35	36.7	asthenozoospermia and congenital heart defect	No anomalies identified	Yes	46,XY	No cause identified	EDTA blood
P36	31	azoospermia	No anomalies identified	Yes	46,XY	No cause identified	EDTA blood
P37	34.8	oligozoospermia	No anomalies identified	Yes	46,XY	No cause identified	EDTA blood
P38	27.6	azoospermia	No anomalies identified	Yes	46,XY	No cause identified	EDTA blood
P39	26.9	azoospermia	seq[GRCh37] Yq11.222q11.223(20708557_24564028)x0 NC_000024.9:g.(15032390_20708557)_(24564028_26979967)del (AZFb deletion)	No	N/A	AZFb deletion (P5/proximal P1)	EDTA blood
P40	29.7	infertility	No anomalies identified	Yes	46,XY	No cause identified	EDTA blood
P41	35.2	azoospermia	No anomalies identified	Yes	46,XY	No cause identified	EDTA blood
P42	30.3	azoospermia	No anomalies identified	Yes	46,XY	No cause identified	EDTA blood
P43	34.5	azoospermia	No anomalies identified	Yes	46,XY	No cause identified	EDTA blood
P44	37.5	infertility	No anomalies identified	Yes	46,XY	No cause identified	EDTA blood
P45	37.3	extreme oligozoospermia	No anomalies identified	Yes	46,XY	No cause identified	EDTA blood
P46	33.1	azoospermia	MEI1 Chr22(GRCh37):g.42172232C>T NM_152513.4(MEI1):c.2671C>T p.(Gln891*); heterozygous seq[GRCh37] 22q13.2(42191311_42191964)x1 (deletion MEI1 exon 29+30) NC_000022.10:g.(42190597_42191311)_(42191964_42195111)del; heterozygous	Yes	46,XY	Possible monogenic cause in gene panel (SNV/CNV)	EDTA blood
P47	28.3	oligoasthenozoospermia	No anomalies identified	Yes	46,XY	No cause identified	EDTA blood
P48	40	extreme oligoasthenozoospermia	CFTR Chr7(GRCh37):g.117282526G>A NM_000492.3:c.3752G>A p.(Ser1251Asn); heterozygous	Yes	46,XY	Carriership cystic fibrosis (variant in kit)	EDTA blood
P49	35.3	oligoasthenoteratozoospermia	No anomalies identified	Yes	46,XY	No cause identified	EDTA blood
P50	31.3	infertility	No anomalies identified	Yes	46,XY	No cause identified	EDTA blood
P51	30.7	infertility	seq[GRCh37] Yq11.223q11.23(25130410 _27198251)x0 NC_000024.9:g.(24564028_25130410)_(27198251_58911807)del (AZFc deletion)	Yes	46,XY	AZFc deletion (b2/b4)	EDTA blood
P52	45.2	infertility	No anomalies identified	Yes	46,XY	No cause identified	EDTA blood
P53	43.7	azoospermia	seq[GRCh37] Yq11.223q11.23(25130410 _27198251)x0 NC_000024.9:g.(24564028_25130410)_(27198251_58911807)del (AZFc deletion)	Yes	46,XY	AZFc deletion (b2/b4)	EDTA blood
P54	31.6	azoospermia	seq(X)x2 NC_000023.10:g.[pter_qter]sup	Yes	47,XXY	Klinefelter syndrome	EDTA blood
P55	38.6	azoospermia	seq[GRCh37]Ypterq11.221(2655082_15032390)x1~2,Yq11.221qter(19880860_qter)x0 NC_000024.9:g.pter_(15032390_19880860)dup mos NC_000024.9:g.(15032390_19880860)_qterdel	Yes	mos 46,X,idic(Y)(q11.22)[19]/45,X[13]	(Sex)chromosomal anomaly	EDTA blood
P56	31.5	infertility	No anomalies identified	Yes	46,XY	No cause identified	EDTA blood
P57	46	oligozoospermia	No anomalies identified	Yes	46,XY	No cause identified	EDTA blood
P58	44.5	azoospermia	No anomalies identified	Yes	46,XY	No cause identified	EDTA blood
P59	39.2	azoospermia	No anomalies identified	Yes	46,XY	No cause identified	EDTA blood
P60	31.7	azoospermia	No anomalies identified	Yes	46,XY	No cause identified	EDTA blood
P61	25.2	infertility	NR5A1 Chr9(GRCh37):g.127262607T>C NM_004959.5:c.632A>G p.(Tyr211Cys); heterozygous	No	N/A	Monogenic cause in gene panel	EDTA blood
P62	51	azoospermia, CBAVD	CFTR Chr7(GRCh37):g.117171029G>A NM_000492.4:c.350G>A p.(Arg117His); homozygous (7T/7T)	Yes	46,XY	CBAVD (both variants present in kit)	EDTA blood
P63	29.5	oligoasthenoteratozoospermia	No anomalies identified	Yes	46,XY	No cause identified	EDTA blood
P64	32.9	azoospermia	seq(X)x2,(Y)x1 NC_000023.10:g.[pter_qter]sup	Yes	47,XXY[28]/46,XY[2]	Klinefelter syndrome	EDTA blood
P65	34.1	azoospermia	No anomalies identified	Yes	46,XY	No cause identified	EDTA blood
P66	28.3	azoospermia	No anomalies identified	Yes	46,XY	No cause identified	EDTA blood
P67	34.5	azoospermia	seq(X)x2,(Y)x1 NC_000023.10:g.[pter_qter]sup	No	N/A	Klinefelter syndrome	EDTA blood
P68	30.7	azoospermia	No anomalies identified	Yes	46,XY	No cause identified	EDTA blood
P69	44.6	oligoasthenozoospermia	No anomalies identified	Yes	46,XY	No cause identified	EDTA blood
P70	28.2	azoospermia, CBAVD	CFTR Chr7(GRCh37):g.117171029G>A NM_000492.3:c.350G>A p.(Arg117His); heterozygous CFTR Chr7(GRCh37):g.117267591C>T NM_000492.4:c.3484C>T p.(Arg1162*); heterozygous	Yes	46,XY	CBAVD (both variants present in kit)	EDTA blood
P71	32.3	infertility	No anomalies identified	Yes	46,XY	No cause identified	EDTA blood
P72	32	infertility	No anomalies identified	Yes	46,XY	No cause identified	EDTA blood
P73	43.8	infertility	No anomalies identified	Yes	46,XY	No cause identified	EDTA blood
P74	27.4	infertility	No anomalies identified	Yes	46,XY	No cause identified	EDTA blood
P75	33.1	extreme oligozoospermia	No anomalies identified	Yes	46,XY	No cause identified	EDTA blood
P76	36.4	azoospermia, CBAVD, solitary kidney, orchidopexy	CFTR Chr7(GRCh37):g.117230454G>C NM_000492.3:c.1727G>C p.(Gly576Ala); heterozygous CFTR Chr7(GRCh37):g.117232223C>T NM_000492.3:c.2002C>T p.(Arg668Cys); heterozygous	Yes	46,XY	Possible monogenic cause in gene panel (SNV/CNV)	EDTA blood
P77	32.9	oligozoospermia	No anomalies identified	Yes	46,XY	No cause identified	EDTA blood
P78	36	extreme oligozoospermia	No anomalies identified	Yes	46,XY	No cause identified	EDTA blood
P79	46.4	azoospermia	No anomalies identified	Yes	46,XY	No cause identified	EDTA blood
P80	27.5	azoospermia	No anomalies identified	Yes	46,XY	No cause identified	EDTA blood
P81	31.6	azoospermia	No anomalies identified	Yes	46,XY	No cause identified	EDTA blood
P82	36.8	azoospermia	No anomalies identified	Yes	46,XY	No cause identified	EDTA blood
P83	29.6	infertility	No anomalies identified	Yes	46,XY	No cause identified	EDTA blood
P84	33.9	severe oligoasthenoteratozoospermia	No anomalies identified	Yes	46,XY	No cause identified	EDTA blood
P85	44.5	infertility	No anomalies identified	Yes	46,XY	No cause identified	EDTA blood
P86	32.6	azoospermia	No anomalies identified	Yes	46,XY	No cause identified	EDTA blood
P87	42	azoospermia	No anomalies identified	Yes	46,XY	No cause identified	EDTA blood
P88	27.6	extreme oligozoospermia	No anomalies identified	Yes	46,XY	No cause identified	EDTA blood
P89	39	azoospermia, hypogonadotropic hypogonadism	Male infertility panel: no anomalies identified. Hypogonadotropic hypogonadism panel: CCDC141 Chr2(GRCh37):g.179721072T>A NM_173648.4:c.2777A>T p.(Asn926Ile); heterozygous	Yes	46,XY	Possible monogenic cause in gene panel (SNV/CNV)	EDTA blood
P90	33.4	asthenoteratozoospermia	No anomalies identified	Yes	46,XY	No cause identified	EDTA blood
P91	33.3	azoospermia	No anomalies identified	No	N/A	No cause identified	EDTA blood
P92	29	azoospermia, testis carcinoma	No anomalies identified	Yes	46,XY	No cause identified	EDTA blood
P93	25.4	azoospermia	No anomalies identified	Yes	46,XY	No cause identified	EDTA blood
P94	38.2	infertility	No anomalies identified	Yes	46,XY	No cause identified	EDTA blood
P95	25.6	infertility	No anomalies identified	Yes	46,XY	No cause identified	EDTA blood
P96	31	azoospermia	CFTR Chr7(GRCh37):g.117199646_117199648del NM_000492.4:c.1521_1523del p.(Phe508del); heterozygous	Yes	46,XY	Carriership cystic fibrosis (variant in kit)	EDTA blood
P97	31	azoospermia	No anomalies identified	Yes	46,XY	No cause identified	EDTA blood
P98	36.5	oligoasthenoteratozoospermia	No anomalies identified	Yes	46,XY	No cause identified	EDTA blood
P99	29.6	azoospermia	FSIP2 Chr2(GRCh37):g.186658455T>A NM_173651.4:c.6592T>A p.(Cys2198Ser); heterozygous FSIP2 Chr2(GRCh37):g.186668586A>C NM_173651.4:c.14553A>C p.(Lys4851Asn); heterozygous	Yes	46,XY	Possible monogenic cause in gene panel (SNV/CNV)	EDTA blood
P100	33.4	infertility	seq(X)x2,(Y)x1 NC_000023.10:g.[pter_qter]sup	No	N/A	Klinefelter syndrome	EDTA blood
P101	33.2	infertility	No anomalies identified	Yes	46,XY	No cause identified	EDTA blood
P102	29.9	globozoospermia	No anomalies identified	Yes	46,XY	No cause identified	EDTA blood
P103	34.2	azoospermia	No anomalies identified	Yes	46,XY	No cause identified	EDTA blood
P104	32.3	azoospermia	CFTR Chr7(GRCh37):g.117199646_117199648del NM_000492.4:c.1521_1523del p.(Phe508del); heterozygous, CFTR Chr7(GRCh37):g.117171029G>A NM_000492.3:c.350G>A p.(Arg117His); heterozygous AND DNAH17 Chr17(GRCh37):g.76423042G>A NM_173628.4:c.12736C>T p.(Arg4246Cys); heterozygous DNAH17 Chr17(GRCh37):g.76451800C>T NM_173628.4:c.10096G>A p.(Val3366Met); heterozygous	Yes	46,XY	CBAVD (both variants present in kit)	EDTA blood
P105	36.6	oligoasthenoteratozoospermia	No anomalies identified	Yes	46,XY	No cause identified	EDTA blood
P106	28.7	azoospermia	No anomalies identified	Yes	46,XY	No cause identified	EDTA blood
P107	36	azoospermia	No anomalies identified	No	N/A	No cause identified	EDTA blood
P108	35.7	severe oligoasthenoteratozoospermia	CCDC155: Chr19(GRCh37):g.49902399G>A NM_144688.5:c.747G>A p.(Ala249=); heterozygous	Yes	46,XY	No cause identified	EDTA blood
P109	31	azoospermia	No anomalies identified	No	N/A	No cause identified	EDTA blood
P110	36.7	macrozoospermia	AURKC Chr19(GRCh37):g.57743441del NM_001015878.2:c.145del p.(Leu49fs); homozygous	No	N/A	Monogenic cause in gene panel	EDTA blood
P111	32.9	infertility	No anomalies identified	Yes	46,XY	No cause identified	EDTA blood
P112	40	infertility	seq[GRCh37] 7q31.2(117250572_117251863)x1 NC_000007.13:g.(117246808_117250572)_(117251863_117254666)del (intragenic deletion CFTR)	Yes	46,XY	Carriership cystic fibrosis (variant not in kit)	EDTA blood
P113	32.7	azoospermia, unclear if vas deferens is present	CFTR Chr7(GRCh37):g.117199646_117199648del NM_000492.4:c.1521_1523del p.(Phe508del); heterozygous CFTR Chr7(GRCh37):g.117188684T>G NM_000492.4:c.1210-11T>G r.spl? p.?; heterozygous	Yes	46,XY	CBAVD (both variants present in kit)	EDTA blood
P114	34.8	infertility	No anomalies identified	Yes	46,XY	No cause identified	EDTA blood
P115	32.7	infertility	CFTR Chr7(GRCh37):g.117199646_117199648del NM_000492.4:c.1521_1523del p.(Phe508del); heterozygous CFTR Chr7(GRCh37):g.117171029G>A NM_000492.3:c.350G>A p.(Arg117His); heterozygous	No	N/A	CBAVD (both variants present in kit)	EDTA blood
P116	34.5	infertility	No anomalies identified	Yes	46,XY	No cause identified	EDTA blood
P117	38.4	infertility	No anomalies identified	Yes	46,XY	No cause identified	EDTA blood
P118	33	azoospermia	No anomalies identified	No	N/A	No cause identified	EDTA blood
P119	30	azoospermia	No anomalies identified	Yes	46,XY	No cause identified	EDTA blood
P120	35	azoospermia	No anomalies identified	Yes	46,XY	No cause identified	EDTA blood
P121	33	azoospermia	No anomalies identified	Yes	46,XY	No cause identified	EDTA blood
P122	29.5	azoospermia	seq[GRCh37] Yq11.223q11.23(25130410 _27198251)x0 NC_000024.9:g.(24564028_25130410)_(27198251_58911807)del (AZFc deletion)	Yes	46,XY	AZFc deletion (b2/b4)	EDTA blood
P123	29.5	infertility	No anomalies identified	Yes	45,XY,der(13;14)(q10;q10)	No cause identified	EDTA blood
P124	38.4	oligoasthenozoospermia	No anomalies identified	Yes	46,XY	No cause identified	EDTA blood
P125	40.3	infertility	No anomalies identified	Yes	46,XY	No cause identified	EDTA blood
P126	30.1	azoospermia	No anomalies identified	No	N/A	No cause identified	EDTA blood
P127	35.8	azoospermia	No anomalies identified	Yes	46,XY	No cause identified	EDTA blood
P128	31.1	azoospermia	No anomalies identified	Yes	46,XY	No cause identified	EDTA blood
P129	35.2	infertility	MEI1 Chr22(GRCh37):g.42180353C>T NM_152513.4:c.3098C>T p.(Thr1033Ile); homozygous	Yes	46,XY	Possible monogenic cause in gene panel (SNV/CNV)	EDTA blood
P130	33.3	oligoasthenozoospermia	FSIP2 Chr2(GRCh37):g.186659725del NM_173651.4:c.7862del p.(Leu262fs); homozygous	Yes	46,XY	Monogenic cause in gene panel	EDTA blood
P131	34.5	extreme oligoasthenoteratozoospermia	No anomalies identified	Yes	46,XY	No cause identified	EDTA blood
P132	38.2	oligoasthenoteratozoospermia	No anomalies identified	Yes	46,XY	No cause identified	EDTA blood
P133	30.8	azoospermia	No anomalies identified	Yes	46,XY	No cause identified	EDTA blood
P134	25.7	oligoathenozoospermia	No anomalies identified	Yes	46,XY	No cause identified	EDTA blood
P135	31.4	infertility	seq[GRCh37] Yq11.223q11.23(25130410 _27198251)x0 NC_000024.9:g.(24564028_25130410)_(27198251_58911807)del (AZFc deletion)	No	N/A	AZFc deletion (b2/b4)	EDTA blood
P136	30.8	azoospermia	No anomalies identified	Yes	46,XY	No cause identified	EDTA blood
P137	34.7	infertility	No anomalies identified	Yes	46,XY	No cause identified	EDTA blood
P138	33	azoospermia	No anomalies identified	Yes	46,XY	No cause identified	EDTA blood
P139	28.4	azoospermia, vas deferens left doubtful palpable, right palpable but thin	CFTR Chr7(GRCh37):g.117199646_117199648del NM_000492.4:c.1521_1523del p.(Phe508del); heterozygous CFTR Chr7(GRCh37):g.117188684T>G NM_000492.4:c.1210-11T>G r.spl? p.?; heterozygous	No	N/A	CBAVD (both variants present in kit)	EDTA blood
P140	37.2	oligoasthenozoospermia	DNAH8 Chr6(GRCh37):g.38820533C>A NM_001206927.2(DNAH8):c.5530C>A p.(Arg1844Ser); heterozygous DNAH8 Chr6(GRCh37):g.38867683G>A NM_001206927.2:c.9194+1G>A p.?; heterozygous	Yes	46,XY	Possible monogenic cause in gene panel (SNV/CNV)	EDTA blood
P141	45	azoospermia	No anomalies identified	Yes	46,XY	No cause identified	EDTA blood
P142	37.7	oligoasthenozoospermia	No anomalies identified	Yes	46,XY	No cause identified	EDTA blood
P143	33	azoospermia	No anomalies identified	Yes	46,XY	No cause identified	EDTA blood
P144	30.9	infertility	No anomalies identified	Yes	46,XY	No cause identified	EDTA blood
P145	31.3	infertility	No anomalies identified	Yes	46,XY	No cause identified	EDTA blood
P146	34.9	oligoasthenozoospermia	No anomalies identified	Yes	46,XY	No cause identified	EDTA blood
P147	32.7	infertility	No anomalies identified	Yes	46,XY	No cause identified	EDTA blood
P148	29.4	azoospermia	No anomalies identified	Yes	46,XY	No cause identified	EDTA blood
P149	37	oligoasthenozoospermia	No anomalies identified	Yes	46,XY	No cause identified	EDTA blood
P150	28	oligoasthenoteratozoospermia	No anomalies identified	No	N/A	No cause identified	EDTA blood
P151	34	oligoasthenozoospermia	No anomalies identified	Yes	46,XY	No cause identified	EDTA blood
P152	30	infertility	No anomalies identified	No	N/A	No cause identified	EDTA blood
P153	33.7	infertility with suspicion of primairy ciliairy dyskinesia	Male infertility: no anomalies identified. Ciliopathies: TTC12 Chr11(GRCh37):g.113209515_113209517del NM_017868.4:c.596_598del p.(Lys199del); heterozygous TTC12 Chr11(GRCh37):g.113234576_113234578delinsAGA NM_017868.4:c.1743_1745delinsAGA p.(Tyr581*); heterozygous	No	N/A	Possible monogenic cause in gene panel (SNV/CNV)	EDTA blood
P154	41.4	infertility	No anomalies identified	Yes	46,XY	No cause identified	EDTA blood
P155	27.7	azoospermia	gb. geen heparine binnen	Yes	46,XY	No cause identified	EDTA blood
P156	32.8	immotile spermatozoa, epididymis and vas deferens not palpable, skeletal abnormalities	No anomalies identified	Yes	46,XY	No cause identified	EDTA blood
P157	44.7	infertility	No anomalies identified	Yes	46,XY	No cause identified	EDTA blood
P158	34.6	infertility	No anomalies identified	No	N/A	No cause identified	EDTA blood
P159	38.1	extreme oligozoospermia, unilateral cryptorchidism	No anomalies identified	Yes	46,XY	No cause identified	EDTA blood
P160	34.8	azoospermia, hypogonadotropic hypogonadism, morbid obesity	46,XY.seq[GRCh37] 3q13.2q13.33(112738516×2,112935017_113085156×3,113092255_113327399×4,113329848_113393776×3,113440606_113528302×4,113557695_119248811×3,119251755_119361440×4,119362184_119550098×3,119562076×2) NC_000003.11:g.(12738516_112935017)_(119582452_119562076)dup	Yes	46,XY	Possible monogenic cause in gene panel (SNV/CNV)	EDTA blood
P161	29.5	azoospermia, Hodgkin lymphoma as a child (chemotherapy)	No anomalies identified	Yes	46,XY	No cause identified	EDTA blood
P162	32.6	azoospermia	No anomalies identified	Yes	46,XY	No cause identified	Externally isolated DNA
P163	37.6	oligozoospermia, total fertilization failure	No anomalies identified	No	N/A	No cause identified	EDTA blood
P164	30.9	morphologically abnormal sperm, few acrosomes, total fertilisation failure	TDRD9 Chr14(GRCh37):g.104501396A>G NM_153046.3:c.3716+3A>G r.(spl?) p.?; homozygous	No	N/A	Possible monogenic cause in gene panel (SNV/CNV)	EDTA blood
P165	29.1	azoospermia, monotestis	No anomalies identified	Yes	46,XY	No cause identified	EDTA blood
P166	46.3	extreme oligoasthenozoospermia	No anomalies identified	Yes	46,XY	No cause identified	EDTA blood
P167	33.5	azoospermia	No anomalies identified	Yes	46,XY	No cause identified	EDTA blood
P168	36.5	azoospermia	ADGRG2 ChrX(GRCh37):g.19021212G>C NM_001079858.3:c.1982C>G p.(Pro661Arg); hemizygous	Yes	46,XY	Possible monogenic cause in gene panel (SNV/CNV)	EDTA blood
P169	46.5	infertility	No anomalies identified	Yes	46,XY	No cause identified	EDTA blood
P170	39	infertility	No anomalies identified	Yes	46,XY	No cause identified	EDTA blood
P171	33.1	oligoasthenoteratozoospermia, orchidopexia	No anomalies identified	Yes	46,XY	No cause identified	EDTA blood
P172	40.2	azospermia	No anomalies identified	Yes	46,XY	No cause identified	EDTA blood
P173	30.4	azoospermia	No anomalies identified	Yes	46,XY	No cause identified	EDTA blood
P174	38.4	extreme oligozoospermia, small testes	KLHL10 Chr17(GRch37):g.39998448A>T NM_152467.5:c.568A>T p.(Ile190Phe); heterozygous	Yes	46,XY	Possible monogenic cause in gene panel (SNV/CNV)	EDTA blood
P175	37.7	azoospermia	No anomalies identified	Yes	46,XY	No cause identified	EDTA blood
P176	33.1	infertility	No anomalies identified	Yes	46,XY	No cause identified	EDTA blood
P177	30.1	azoospermia	No anomalies identified	Yes	46,XY	No cause identified	EDTA blood
P178	29.7	abnormal embryo development after ICSI	No anomalies identified	No	N/A	No cause identified	EDTA blood
P179	52.2	asthenozoospermia	DNAI1 Chr9(GRCh37):g.34459053dup NM_012144.4:c.48+2dup r.spl p.?; heterozygous DNAI1 Chr9(GRCh37):g.34512333A>G NM_012144.4:c.1402-2A>G r.spl p.?; heterozygous	Yes	46,XY	Monogenic cause in gene panel	EDTA blood
P180	33.3	infertility	No anomalies identified	No	N/A	No cause identified	EDTA blood
P181	34.3	extreme oligoasthenozoospermia	No anomalies identified	Yes	46,XY	No cause identified	EDTA blood
P182	35.7	extreme oligozoospermia	No anomalies identified	No	N/A	No cause identified	EDTA blood
P183	34.5	azoospermia	No anomalies identified	Yes	46,XY	No cause identified	EDTA blood
P184	41.6	azoospermia	No anomalies identified	Yes	46,XY	No cause identified	EDTA blood
P185	32.4	infertility	seq(X)x2,(Y)x1 NC_000023.10:g.[pter_qter]sup	Yes	47,XXY	Klinefelter syndrome	EDTA blood
P186	33.8	extreme oligozoospermia	No anomalies identified	Yes	46,XY	No cause identified	EDTA blood
P187	39.4	asthenozoospermia	No anomalies identified	Yes	46,XY	No cause identified	EDTA blood
P188	35.4	oligozoospermia	No anomalies identified	Yes	46,XY	No cause identified	EDTA blood
P189	31.8	infertility	No anomalies identified	Yes	46,XY	No cause identified	EDTA blood
P190	31.5	azoospermia	No anomalies identified	Yes	46,XY	No cause identified	EDTA blood
P191	31.7	azoospermia	No anomalies identified	Yes	46,XY	No cause identified	EDTA blood
P192	34.2	azoospermia	No anomalies identified	Yes	46,XY	No cause identified	EDTA blood
P193	46.4	oligoasthenozoospermia	No anomalies identified	Yes	46,XY	No cause identified	EDTA blood
P194	37	azoospermia	CFTR Chr7(GRCh37):g.117282526G>A NM_000492.3:c.3752G>A p.(Ser1251Asn); heterozygous	Yes	46,XY	Carriership cystic fibrosis (variant in kit)	EDTA blood
P195	36	extreme oligozoospermia	CFTR Chr7(GRCh37):g.117199646_117199648del NM_000492.4:c.1521_1523del p.(Phe508del); heterozygous	Yes	46,XY	Carriership cystic fibrosis (variant in kit)	EDTA blood
P196	56.5	infertility	No anomalies identified	Yes	46,XY	No cause identified	EDTA blood
P197	31.9	azoospermia	CFTR Chr7(GRCh37):g.117175339T>G NM_000492.3:c.617T>G p.(Leu206Trp); heterozygous CFTR Chr7(GRCh37):g.117232693del NM_000492.4:c.2472del p.(Asn825fs); heterozygous	No	N/A	CBAVD (at least one of two variants not in kit)	EDTA blood
P198	30.7	infertility	No anomalies identified	Yes	46,XY	No cause identified	EDTA blood
P199	38.9	oligoasthenozoospermia	No anomalies identified	Yes	46,XY	No cause identified	EDTA blood
P200	43.2	extreme oligoasthenozoospermia	No anomalies identified	Yes	46,XY	No cause identified	EDTA blood
P201	34.7	extreme oligozoospermia	CFTR Chr7(GRCh37):g.117199646_117199648del NM_000492.4:c.1521_1523del p.(Phe508del); heterozygous	Yes	46,XY	Carriership cystic fibrosis (variant in kit)	EDTA blood
P202	37.7	extreme oligoasthenozoospermia	No anomalies identified	Yes	46,XY	No cause identified	EDTA blood
P203	29.4	azoospermia	No anomalies identified	Yes	46,XY	No cause identified	EDTA blood
P204	34.1	extreme oligzooospermia	No anomalies identified	Yes	46,XY	No cause identified	EDTA blood
P205	34.5	azoospermia	seq(X)x2,(Y)x1 NC_000023.10:g.[pter_qter]sup	Yes	47,XXY	Klinefelter syndrome	EDTA blood
P206	39.5	infertility	seq(X)x2,(Y)x1 NC_000023.10:g.[pter_qter]sup	Yes	47,XXY	Klinefelter syndrome	EDTA blood
P207	34.4	azoospermia	CFTR Chr7(GRCh37):g.117171090_117171092dup NM_000492.4:c.413_415dup p.(Leu138dup); homozygous	Yes	46,XY	CBAVD (at least one of two variants not in kit)	EDTA blood
P208	33.2	azoospermia	No anomalies identified	Yes	46,XY	No cause identified	EDTA blood
P209	27.9	extreme oligozoospermia	No anomalies identified	Yes	46,XY	No cause identified	EDTA blood
P210	37.2	azoospermia	No anomalies identified	Yes	46,XY	No cause identified	EDTA blood
P211	44.6	infertility	No anomalies identified	Yes	46,XY	No cause identified	EDTA blood
P212	30.8	oligoasthenozoospermia	No anomalies identified	Yes	46,XY	No cause identified	EDTA blood
P213	29.1	infertility	No anomalies identified	Yes	46,XY	No cause identified	EDTA blood
P214	26.5	infertility	seq[GRCh37] Xp22.33q28(3544582x1,3559783_qterx2), Yp11.2q12(5605902x1,6114298_qterx0) NC_000023.10:g.(3544582_ 3559877)_(qter)dup NC_000024.9:g.(5605902_6114298)_(qter)del	Yes	46,XX.ish der(X)t(X;Y)(p22.33;p11.2)(SRY+)	(Sex)chromosomal anomaly	EDTA blood
P215	32.9	azoospermia, hypotrofic testes, hypergonadotropic hypogonadism	No anomalies identified	Yes	46,XY	No cause identified	EDTA blood
P216	32.3	infertility	No anomalies identified	No	N/A	No cause identified	EDTA blood
P217	31.8	azoospermia	RBBP7 ChrX(GRCh37):g.16871956_16871959del NM_002893:c.607_610del p.(Leu203fs); hemizygous	Yes	46,XY	Monogenic cause in gene panel	EDTA blood
P218	34.7	infertility	No anomalies identified	Yes	46,XY	No cause identified	EDTA blood
P219	49.3	infertility	No anomalies identified	Yes	46,XY	No cause identified	EDTA blood
P220	44.3	extreme oligozoospermia	No anomalies identified	Yes	46,XY	No cause identified	EDTA blood
P221	31.8	infertility	No anomalies identified	Yes	46,XY	No cause identified	EDTA blood
P222	38.8	globozoospermia	seq[GRCh37] 12q14.2q14.2(63954291_64062173)x0 NC_000012.11:g.(63544616_63954291)_(64062173_64174722)del; homozygous (deletion DPY19L2)	Yes	46,XY	Monogenic cause in gene panel	EDTA blood
P223	38	azoospermia	No anomalies identified	Yes	46,XY	No cause identified	EDTA blood
P224	39	oligoasthenozoospermia	No anomalies identified	Yes	46,XY	No cause identified	EDTA blood
P225	38	azoospermia	No anomalies identified	Yes	46,XY	No cause identified	EDTA blood
P226	43.5	azoospermia, atrofic testes, hypergonadotropic hypogonadism	seq(X)x2,(Y)x1 NC_000023.10:g.[pter_qter]sup	Yes	47,XXY	Klinefelter syndrome	EDTA blood
P227	37.9	infertility	No anomalies identified	Yes	46,XY	No cause identified	EDTA blood
P228	41.4	extreme oligoasthenozoospermia	No anomalies identified	Yes	46,XY	No cause identified	EDTA blood
P229	37	extreme oligoasthenozoospermia	No anomalies identified	Yes	46,XY	No cause identified	EDTA blood
P230	27.1	extreme oligoasthenozoospermia	No anomalies identified	Yes	46,XY	No cause identified	EDTA blood
P231	33.3	azoospermia	No anomalies identified	Yes	46,XY	No cause identified	EDTA blood
P232	28.4	oligoasthenozoospermia	No anomalies identified	Yes	46,XY	No cause identified	EDTA blood
P233	33.4	oligoasthenozoospermia	No anomalies identified	Yes	46,XY	No cause identified	EDTA blood
P234	42.9	azoospermia	No anomalies identified	Yes	46,XY	No cause identified	EDTA blood
P235	35.7	azoospermia	No anomalies identified	No	N/A	Possible monogenic cause in gene panel (SNV/CNV)	EDTA blood
P236	47.9	antegrade ejaculation	No anomalies identified	Yes	46,XY	No cause identified	EDTA blood
P237	24.3	asthenozoospermia	No anomalies identified	Yes	46,XY	No cause identified	EDTA blood
P238	41.2	azoospermia	No anomalies identified	Yes	46,XY	No cause identified	EDTA blood
P239	40.1	extreme oligozoospermia, orchidopexia	No anomalies identified	Yes	46,XY	No cause identified	EDTA blood
P240	30.1	extreme oligoasthenozoospermia	CFTR Chr7(GRCh37):g.117199646_117199648del NM_000492.4:c.1521_1523del p.(Phe508del); heterozygous	Yes	46,XY	Carriership cystic fibrosis (variant in kit)	EDTA blood
P241	28.6	azoospermia	seq[GRCh37] 4p11q12(48906608x2,48988393_52887490x1,52887882x2),4q12(54374394x2,54424011_55141218x1,55143475x2), 4q12(55606853x2,55946107_57220377x1,57220849x2) NC_000004.11:g.[(48906608_48988393)_(52887490_52887882)del;(54374394_54424011)_(55141218_55143475)del; (55606853_55946107)_(57220377_57220849)del]	Yes	45,XY,der(4)t(4;21)(p10;q10),der(22)t(4;22)(q10;q10)	(Sex)chromosomal anomaly	EDTA blood
P242	35.2	azoospermia	No anomalies identified	Yes	46,XY	No cause identified	EDTA blood
P243	36.8	severe oligoasthenoteratozoospermia, hypergonadotropic hypogonadism	No anomalies identified	No	N/A	No cause identified	EDTA blood
P244	40.5	extreme oligozoospermia	No anomalies identified	Yes	46,XY	No cause identified	EDTA blood
P245	35.7	extreme oligozoospermia	No anomalies identified	Yes	46,XY	No cause identified	EDTA blood
P246	27.9	azoospermia	No anomalies identified	No	N/A	No cause identified	EDTA blood
P247	35.3	azoospermia	No anomalies identified	Yes	46,XY	No cause identified	EDTA blood
P248	30.6	infertility	No anomalies identified	Yes	46,XY	No cause identified	EDTA blood
P249	36.5	oligoasthenoteratozoospermia	No anomalies identified	Yes	46,XY	No cause identified	EDTA blood
P250	32.2	oligozoospermia	No anomalies identified	Yes	46,XY	No cause identified	EDTA blood
P251	27	azoospermia	No anomalies identified	Yes	46,XY	No cause identified	EDTA blood
P252	25.2	azoospermia	No anomalies identified	Yes	46,XY	No cause identified	EDTA blood
P253	30.7	extreme oligozoospermia	No anomalies identified	Yes	46,XY	No cause identified	EDTA blood
P254	29	infertility	seq[GRCh37] Xp22.33q28(3264653x1,3530228_qterx2), Yp11.2q12(5605902x1,6114298_qterx0) NC_000023.10:g.(3264653_3530228)_qterdup NC_000024.9:g.(5605902_6114298)_qterdel	Yes	46,XX.ish der(X)t(X;Y)(p22.33;p11.2)(SRY+)	(Sex)chromosomal anomaly	EDTA blood
P255	45.7	azoospermia	No anomalies identified	Yes	46,XY	No cause identified	EDTA blood
P256	32.5	azoospermia	seq[GRCh37] 15q15.3(43875869x2,43888165_43910888x1,43922745_43941195x0,43987997_43991398x1,44038651x2) (deletion CATSPER2) NC_000015.9:g.[(43875869_43888165)_(43991398_44038651)del];[(43910888_43922745)_(43941195_43987997)del]	Yes	46,XY	Monogenic cause in gene panel	EDTA blood
P257	29.1	azoospermia, vas deferens doubtful palpable	CFTR Chr7(GRCh37):g.117171029G>A NM_000492.4:c.350G>A p.(Arg117His); heterozygous CFTR Chr7(GRCh37):g.117199646_117199648del NM_000492.4:c.1521_1523del p.(Phe508del); heterozygous AND SSX1 ChrX(GRCh37):g.48118063C>T NM_005635.4:c.277C>T p.(Gln93*); hemizygous	Yes	46,XY	CBAVD (both variants present in kit)	EDTA blood
P258	32	extreme oligozoospermia	No anomalies identified	Yes	46,XY	No cause identified	EDTA blood
P259	34.2	azoospermia	seq[GRCh37] Yq11.223q11.23(25130410 _27198251)x0 NC_000024.9:g.(24564028_25130410)_(27198251_58822656)del (AZFc deletion)	Yes	46,XY	AZFc deletion (b2/b4)	EDTA blood
P260	34.6	azoospermia, cryptorchidism, hypergonadotropic hypogonadism	No anomalies identified	Yes	46,XY	No cause identified	EDTA blood
P261	36.2	infertility	No anomalies identified	Yes	46,XY	No cause identified	EDTA blood
P262	38.3	extreme oligozoospermia	CFTR Chr7(GRCh37):g.117280015C>T NM_000492.3:c.3718-2477C>T p.?; heterozygous	Yes	46,XY	Carriership cystic fibrosis (variant in kit)	EDTA blood
P263	31.8	infertility	No anomalies identified	No	N/A	No cause identified	EDTA blood
P264	33.8	infertility	No anomalies identified	Yes	46,XY	No cause identified	EDTA blood
P265	38.8	asthenozoospermia	No anomalies identified	Yes	46,XY	No cause identified	EDTA blood
P266	34	infertility	No anomalies identified	Yes	46,XY	No cause identified	EDTA blood
P267	31.4	infertility	No anomalies identified	No	N/A	No cause identified	EDTA blood
P268	28.4	infertility	CFTR Chr7(GRCh37):g.117188852T>C NM_000492.4:c.1367T>C p.(Val456Ala); homozygous	Yes	46,XY	CBAVD (at least one of two variants not in kit)	EDTA blood
P269	34.6	azoospermia	seq[GRCh37]Ypterq11.222(pter_19991724)x2,Yq11.222qter(20138043_qter)x0 NC_000024.9:g.pter_(19991724_20138043)dup NC_000024.9:g.(19991724_20138043)_qterdel	Yes	mos 46,X,idic(Y)(q11.222)[32]/45,X[3]	(Sex)chromosomal anomaly	EDTA blood
P270	40.7	azoospermia	No anomalies identified	Yes	46,XY	No cause identified	EDTA blood
P271	28.4	severe oligoasthenoteratozoospermia, many pinheads	No anomalies identified	Yes	46,XY	No cause identified	EDTA blood
P272	39.5	azoospermia, hypergonadotropic hypogonadism, retractile small testes	No anomalies identified	Yes	46,XY	No cause identified	EDTA blood
P273	52.4	infertility	No anomalies identified	Yes	46,XY	No cause identified	EDTA blood
P274	33.5	infertility	CFAP43 Chr10(GRCh37):g.105928535C>T NM_025145.7:c.2658G>A p.(Trp886*); homozygous	Yes	46,XY	Monogenic cause in gene panel	EDTA blood
P275	38.6	asthenozoospermia	No anomalies identified	No	N/A	No cause identified	EDTA blood
P276	32	extreme oligoasthenozoospermia	No anomalies identified	Yes	46,XY	No cause identified	EDTA blood
P277	34	infertility	No anomalies identified	Yes	46,XY	No cause identified	EDTA blood
P278	36.2	extreme oligoasthenozoospermia	No anomalies identified	Yes	46,XY	No cause identified	EDTA blood
P279	31.7	azoospermia	seq(X)x2,(Y)x1 NC_000023.10:g.[pter_qter]sup	Yes	47,XXY	Klinefelter syndrome	EDTA blood
P280	29.4	infertility	No anomalies identified	Yes	46,XY	No cause identified	EDTA blood
P281	29.6	infertility	No anomalies identified	No	N/A	No cause identified	EDTA blood
P282	34.5	oligozoospermia	No anomalies identified	Yes	46,XY	No cause identified	EDTA blood
P283	30.3	oligozoospermia	No anomalies identified	Yes	46,XY	No cause identified	EDTA blood
P284	35.5	azoospermia	seq(X)x2,(Y)x1 NC_000023.10:g.[pter_qter]sup	Yes	47,XXY	Klinefelter syndrome	EDTA blood
P285	40.3	azoospermia	No anomalies identified	Yes	46,XY	No cause identified	EDTA blood
P286	33	fertilization failure in IVF and ICSI, normozoospermia	No anomalies identified	No	N/A	No cause identified	EDTA blood
P287	33.5	infertility	No anomalies identified	Yes	46,XY	No cause identified	EDTA blood
P288	33.8	globozoospermia	No anomalies identified	No	N/A	No cause identified	EDTA blood
P289	29.9	infertility	No anomalies identified	Yes	46,XY	No cause identified	EDTA blood
P290	27.4	infertility	No anomalies identified	No	N/A	No cause identified	EDTA blood
P291	29.5	azoospermia	seq(X)x2,(Y)x1 NC_000023.10:g.[pter_qter]sup	Yes	47,XXY	Klinefelter syndrome	EDTA blood
P292	27.2	azoospermia	seq[GRCh37] Xp22.33q28(2699968_qterx2),Yp11.2q12(2848037x1,3447310_qterx0) NC_000023.10:g.(pter_2699968)_qterdup NC_000024.9:g.(2848037_3447310)_qterdel	Yes	46,X,der(X)t(X;Y)(p22.33;p11.3).ish der(X)t(X;Y)(SRY+)	(Sex)chromosomal anomaly	EDTA blood

## Sheet: Tabl SIV
Table S4: Male Infertility gene panel
Gene	Associated male infertility phenotype	Inheritance pattern	Associated phenotype description and OMIM disease ID	PubMed ID
ACTL9	Fertilization failure	AR	Spermatogenic failure 53 619258
ADAD2	Oligo- or azoospermia	AR	No OMIM disease ID	PMID:32741963 (Non-obstructive azoospermia)
ADCY10	Asthenozoospermia	AR	No OMIM disease ID	PMID: 33574797 (Asthenozoospermia)
ADGRG2	CBAVD	XL	Congenital bilateral absence of vas deferens, X-linked, 300985
AR	Oligo- or azoospermia	XL	Androgen insensitivity, partial, with or without breast cancer 312300 Androgen insensitivity, 300068 Spinal and bulbar muscular atrophy of Kennedy, 313200 Hypospadias 1 X-linked, 300633
ARMC2	MMAF	AR	Spermatogenic failure 38 618433
AURKC	Macrozoospermia	AR	Spermatogenic failure 5 243060
BPY2	AZF	YL	No OMIM disease ID	AZFc gene. PMID: 20671934 (azoospermia)
BPY2B	AZF	YL	No OMIM disease ID	AZFc gene. PMID: 20671934 (azoospermia)
BPY2C	AZF	YL	No OMIM disease ID	AZFc gene. PMID: 20671934 (azoospermia)
C14orf39	Oligo- or azoospermia	AR	Spermatogenic failure 52 619202 ?Premature ovarian failure 18 619203
CATIP	MMAF	AR	?Spermatogenic failure 54 619379
CATSPER1	Asthenozoospermia	AR	Spermatogenic failure 7 612997
CATSPER2	Deafness infertility syndrome/ asthenozoospermia/fertilization failure	AR	Deafness and male infertility 611102
CCDC155	Oligo- or azoospermia	AR	No OMIM disease ID	PMID:29790874;32719396 (Non-obstructive azoospermia)
CCDC39	PCD/MMAF	AR	Ciliary dyskinesia, primary, 14 613807
CCDC40	PCD/MMAF	AR	Ciliary dyskinesia, primary, 15 613808
CDC14A	Deafness/asthenozoospermia/oligo- or azoospermia	AR	Deafness, autosomal recessive 32 with or without immotile sperm, 608653
CDY1	AZF	YL	No OMIM disease ID	AZFb/c gene. PMID: 20671934 (azoospermia)
CDY1B	AZF	YL	No OMIM disease ID	AZFb/c gene. PMID: 20671934 (azoospermia)
CDY2A	AZF	YL	No OMIM disease ID	AZFb/c gene. PMID: 20671934 (azoospermia)
CDY2B	AZF	YL	No OMIM disease ID	AZFb/c gene. PMID: 20671934 (azoospermia)
CFAP43	MMAF	AR	Spermatogenic failure 19 617592 Hydrocephalus, normal pressure, 1 236690
CFAP44	MMAF	AR	Spermatogenic failure 20 617593
CFAP58	MMAF	AR	Spermatogenic failure 49 619144
CFAP65	MMAF	AR	Spermatogenic failure 40 618664
CFAP69	MMAF	AR	Spermatogenic failure 24 617959
CFTR	CBAVD	AR	Cystic fibrosis, 219700 Congenital bilateral absence of vas deferens, 277180
DAZ1	AZF	YL	No OMIM disease ID	AZFc gene. PMID: 20671934 (azoospermia)
DAZ2	AZF	YL	No OMIM disease ID	AZFc gene. PMID: 20671934 (azoospermia)
DAZ3	AZF	YL	No OMIM disease ID	AZFc gene. PMID: 20671934 (azoospermia)
DAZ4	AZF	YL	No OMIM disease ID	PMID: 35809576 (Non-obstructive azoospermia)
DCAF12L1	Oligo- or azoospermia	XL	No OMIM disease ID	AZFa gene. PMID: 20671934 (azoospermia)
DDX3Y	AZF/oligo- or azoospermia	YL	No OMIM disease ID	PMID: 29331980, 30711825 (Non-obstructive azoospermia)
DMC1	Oligo- or azoospermia	AR	No OMIM disease ID	PMID: 32741963 (Non-obstructive azoospermia)
DMRT1	Oligo- or azoospermia	AD	No OMIM disease ID
DNAAF2	PCD/MMAF	AR	Ciliary dyskinesia, primary, 10 612518
DNAAF4	PCD/MMAF	AR	Ciliary dyskinesia, primary, 25 615482
DNAAF5	PCD/MMAF	AR	Ciliary dyskinesia, primary, 18 614874
DNAH1	MMAF	AR	Spermatogenic failure 18 617576 ?Ciliary dyskinesia, primary, 37 617577
DNAH17	MMAF	AR	Spermatogenic failure 39 618643
DNAH7	MMAF	AR	No OMIM disease ID	PMID: 35543642(Multiple Morphological Abnormalities of the Sperm Flagellum)
DNAH8	MMAF	AR	Spermatogenic failure 46 619095
DNAI1	PCD/MMAF	AR	Ciliary dyskinesia, primary, 1 with or without situs inversus, 244400
DNAI2	PCD/MMAF	AR	Ciliary dyskinesia, primary, 9 with or without situs inversus, 612444
DNAJB13	PCD/MMAF	AR	Ciliary dyskinesia, primary, 34 617091
DNHD1	MMAF	AR	Spermatogenic failure 65 619712
DPY19L2	Globozoospermia	AR	Spermatogenic failure 9 613958
E2F1	Oligo- or azoospermia	AD	No OMIM disease ID	PMID: 25439843 (Non-obstructive azoospermia)
EIF1AY	AZF	YL	No OMIM disease ID	AZFb gene. PMID: 20671934 (azoospermia)
FANCA	Oligo- or azoospermia	AR	Fanconi anemia, complementation group A, 227650
FANCM	Oligo- or azoospermia	AR	Spermatogenic failure 28 618086 ?Premature ovarian failure 15 618096
FKBP6	Oligo- or azoospermia	AR	Spermatogenic failure 77 620103
FSIP2	MMAF	AR	Spermatogenic failure 34 618153
GALNTL5	Asthenozoospermia	AD	No OMIM disease ID	PMID: 30628500 (Asthenozoospermia)
GAS8	PCD/MMAF	AR	Ciliary dyskinesia, primary, 33 616726
GCNA	Oligo- or azoospermia	XL	Spermatogenic failure, X-linked, 4 301077
HSF2	Oligo- or azoospermia	AD	No OMIM disease ID	PMID: 23064888, 32655042 (Non-obstructive azoospermia)
HSFY1	AZF	YL	No OMIM disease ID	AZFb gene. PMID: 20671934 (azoospermia)
HSFY2	AZF	YL	No OMIM disease ID	AZFb gene. PMID: 20671934 (azoospermia)
KDM5D	AZF	YL	No OMIM disease ID
KLHL10	Oligo- or azoospermia	AD	Spermatogenic failure 11 615081
LRRC6	PCD/MMAF	AR	Ciliary dyskinesia, primary, 19 614935
M1AP	Oligo- or azoospermia	AR	Spermatogenic failure 48 619108
MAATS1	MMAF	AR	Spermatogenic failure 51 619177
MCM9	Oligo- or azoospermia	AR	Ovarian dysgenesis 4 616185
MEI1	Oligo- or azoospermia	AR	Hydatidiform mole, recurrent, 3 618431
MEIOB	Oligo- or azoospermia	AR	?Spermatogenic failure 22 617706
MLH3	Oligo- or azoospermia	AR	Colorectal cancer, somatic, 114500 Colorectal cancer, hereditary nonpolyposis, type 7 614385
MNS1	MMAF	AR	Heterotaxy, visceral, 9 autosomal, with male infertility, 618948
MSH4	Oligo- or azoospermia	AR	Spermatogenicfailure 2 108420 Premature ovarian failure 20 619938
MSH5	Oligo- or azoospermia	AR	Spermatogenicfailure 74 619937 ?Premature ovarian failure 13 617442
NR0B1	Oligo- or azoospermia	YL	Adrenal hypoplasia, congenital, 300200 46,XY sex reversal 2 dosage-sensitive, 300018
NR5A1	Oligo- or azoospermia	AD	46 XX sex reversal 4 617480 Premature ovarian failure 7 612964 46 XY sex reversal 3 612965 Adrenocorticalinsufficiency, 612964 Spermatogenic failure 8 613957
PDHA2	Oligo- or azoospermia	AR	Spermatogenic failure 70 619828
PIH1D3	PCD/MMAF	XL	Ciliary dyskinesia, primary, 36 X-linked, 300991
PIWIL2	Oligo- or azoospermia	AR	No OMIM disease ID	PMID:32719396 (Non-obstructive azoospermia)
PLCZ1	Fertilization failure	AR	Spermatogenic failure 17 617214
PLK4	Oligo- or azoospermia	AD	Microcephaly and chorioretinopathy, autosomal recessive, 2 616171
PMFBP1	Acephalic sperm	AR	Spermatogenic failure 31 618112
PNLDC1	Oligo- or azoospermia	AR	Spermatogenic failure 57 619528
PRY	AZF	YL	No OMIM disease ID	AZFb gene. PMID: 20671934 (azoospermia)
PRY2	AZF	YL	No OMIM disease ID	AZFb gene. PMID: 20671934 (azoospermia)
QRICH2	MMAF	AR	Spermatogenic failure 35 618341
RAD21L1	Oligo- or azoospermia	AR	No OMIM disease ID	PMID:32741963 (Non-obstructive azoospermia)
RBBP7	Oligo- or azoospermia	XL	No OMIM disease ID	PMID 35809576 (non-obstructive azoospermia)
RBMY1A1	AZF	YL	No OMIM disease ID	AZFb gene. PMID: 20671934 (azoospermia)
RBMY1B	AZF	YL	No OMIM disease ID	AZFb gene. PMID: 20671934 (azoospermia)
RBMY1D	AZF	YL	No OMIM disease ID	AZFb gene. PMID: 20671934 (azoospermia)
RBMY1E	AZF	YL	No OMIM disease ID	AZFb gene. PMID: 20671934 (azoospermia)
RBMY1F	AZF	YL	No OMIM disease ID	AZFb gene. PMID: 20671934 (azoospermia)
RBMY1J	AZF	YL	No OMIM disease ID	AZFb gene. PMID: 20671934 (azoospermia)
RNF212	Oligo- or azoospermia	AR	?Spermatogenic failure 62 619673 Recombinationrate QTL 1 612042	PMID: 31125047 (Non-obstructive azoospermia with meiotic arrest)
RPS4Y2	AZF	YL	No OMIM disease ID	AZFb gene. PMID: 20671934 (azoospermia)
RSPH3	PCD/MMAF	AR	Ciliary dyskinesia, primary, 32 616481
RSPH9	PCD/MMAF	AR	Ciliary dyskinesia, primary, 12 612650
SEPTIN12	MMAF	AD	Spermatogenic failure 10 614822
SHOC1	Oligo- or azoospermia	AR	Spermatogenic failure 75 619949
SPAG6	PCD/MMAF	AR	No OMIM disease ID	PMID: 32124190 (Primary ciliary dyskinesia with asthenoteratozoospermia)
SPATA16	Globozoospermia	AR	?Spermatogenic failure 6 102530
SPATA22	Oligo- or azoospermia	AR	No OMIM disease ID	PMID: 34392356 (Non-obstructive azoospermia)
SPEF2	MMAF	AR	Spermatogenic failure 43 618751
SPINK2	Oligo- or azoospermia	AR	?Spermatogenic failure 29 618091
SPO11	Oligo- or azoospermia	AR	No OMIM disease ID	PMID: 25005169;29790874 (Non-obstructive azoospermia)
SRY	Oligo- or azoospermia	YL	46XY sex reversal 1 400044
STAG3	Oligo- or azoospermia	AR	Spermatogenic failure 61 619672 Prematureovarian failure 8 615723
SUN5	Acephalic sperm	AR	Spermatogenic failure 16 617187
SYCE1	Oligo- or azoospermia	AR	?Spermatogenic failure 15 616950 ?Prematureovarian failure 12 616947
SYCP2	Oligo- or azoospermia	AD	Spermatogenic failure 1 258150
SYCP3	Oligo- or azoospermia	AD	Spermatogenicfailure 4 270960 Pregnancy loss, recurrent, 4 270960
TAF4B	Oligo- or azoospermia	AR	?Spermatogenic failure 13 615841
TDRD9	Oligo- or azoospermia	AR	?Spermatogenic failure 30 618110
TERB1	Oligo- or azoospermia	AR	Spermatogenic failure 60 619646
TERB2	Oligo- or azoospermia	AR	?Spermatogenic failure 59 619645
TEX11	Oligo- or azoospermia	XL	Spermatogenic failure, X-linked 2 309120
TEX14	Oligo- or azoospermia	AR	Spermatogenic failure 23 617707
TEX15	Oligo- or azoospermia	AR	Spermatogenic failure 25 617960
TRIM71	Oligo- or azoospermia	AD	Hydrocephalus, congenital, 4 618667
TSGA10	Acephalic sperm	AR	?Spermatogenic failure 26 617961
TTC29	MMAF	AR	Spermatogenic failure 42 618745
UBR2	Oligo- or azoospermia	AD	No OMIM disease ID	PMID: 25739334 (Non-obstructive azoospermia)
USP26	Oligo- or azoospermia	XL	Spermatogenic failure, X-linked, 6 301101
USP9Y	AZF	YL	Spermatogenic failure, Y-linked, 2 415000
WDR66	MMAF	AR	Spermatogenic failure 33 618152
XKRY	AZF	YL	No OMIM disease ID	AZFb gene. PMID: 20671934 (azoospermia)
XKRY2	AZF	YL	No OMIM disease ID	AZFb gene. PMID: 20671934 (azoospermia)
XRCC2	Oligo- or azoospermia	AR	Spermatogenic failure 50 619145 ?Prematureovarian failure 17 619146 ?Fanconianemia, complementation group U, 617247
ZFX	Oligo- or azoospermia	XL	No OMIM disease ID	PMID: 35809576 (Non-obstructive azoospermia)
ZMYND15	Oligo- or azoospermia	AR	?Spermatogenic failure 14 615842

## Sheet: Table SV
Table S5: Details on AZF deletion detection
AZFa deletion		AZFb deletion (P5/proximal-P1)		AZFb+c deletion (P5/distal-P1)		AZFb+c deletion (P4/distal-P1)		AZFc deletion (b2/b4)		AZFc (terminal deletion)		Amplicon*	Palindrome*	Gene	STS site	STS extension analysis (2013)	STS extension analysis (2023)	GRCh37 coordinates**
																sY82 (proximal border AZFa)	sY82 (proximal border AZFa)	chrY:14328080-14328343
																sY83 (proximal border AZFa)		chrY:14439852-14440128
																	sY1064 (proximal border AZFa)	chrY:14442103-14442212
															sY86 (AZFa)			chrY:14607495-14607812
															sY84 (AZFa)			chrY:14790034-14790361
														USP9Y				chrY:14813160-14972768
														DDX3Y				chrY:15016699-15032390
																sY1182 (distal border AZFa)	sY1182 (distal border AZFa)	chrY:15223915-15224161
																sY88 (distal border AZFa)	sY88 (distal border AZFa)	chrY:15603964-15604086
																sY105 (proximal border AZFb)	sY105 (proximal border AZFb)	chrY:19357288-19357580
												y1	P5	XKRY				chrY:19880860-19882440
														CDY				chrY:19990140-19992100
												y2		CDY				chrY:20137667-20139627
														XKRY				chrY:20297335-20298915
																	sY1224 (extra proximal border marker AZFb)	chrY:20611625-20612264
												b5	P4	HSFY				chrY:20708557-20710478
												b6		HSFY				chrY:20933700-20935621
																sY121 (proximal border AZFb)	sY121 (proximal border AZFb)	chrY:21052078-21052267
														KDM5D				chrY:21867301-21906825
															sY127 (AZFb)			chrY:22570417-22570690
														EIF1AY				chrY:22737611-22755040
														RPS4Y2				chrY:22917954-22942918
															sY134 (AZFb)			chrY:23556061-23556363
														RBMY				chrY:23673224-23687672
														RBMY				chrY:23696765-23711212
																sY143 (distal border AZFb)		chrY:23977904-23978214
														RBMY				chrY:24026223-24040673
														RBMY				chrY:24049765-24064214
												b1	P3	PRY				chrY:24217903-24242154
												t1		RBMY				chrY:24314689-24329089
												t2		RBMY				chrY:24549623-24564028
												b2		PRY				chrY:24636544-24660784
												g1					sY1192 (distal border AZFb)	chrY:24872778-24873032
																sY153 (distal border AZFb)	sY153 (distal border AZFb)	chrY:25012645-25012783
														BPY				chrY:25130410-25151610
												r1	P2	DAZ				chrY:25275502-25345254
															sY255 (AZFc)			chrY:25314817-25314940
															sY254 (AZFc)			chrY:25316193-25316572
															sY255 (AZFc)			chrY:25325657-25325780
															sY254 (AZFc)			chrY:25327033-25327412
															sY255 (AZFc)			chrY:25336505-25336628
															sY254 (AZFc)			chrY:25337881-25338260
												r2		DAZ				chrY:25365581-25437503
															sY254 (AZFc)			chrY:25372576-25372955
															sY255 (AZFc)			chrY:25374208-25374331
												y1	P1	CDY				chrY:26191377-26194161
												g2				sY153 (distal border AZFb)	sY153 (distal border AZFb)	chrY:26646394-26646532
														BPY				chrY:26764151-26785352
												r3		DAZ				chrY:26909216-26959639
															sY255 (AZFc)			chrY:26950888-26951011
															sY254 (AZFc)			chrY:26952264-26952643
												r4		DAZ				chrY:26979967-27053187
															sY254 (AZFc)			chrY:26986963-26987342
															sY255 (AZFc			chrY:26988595-26988718
															sY254 (AZFc)			chrY:26997811-26998190
															sY255 (AZFc)			chrY:26999443-26999566
												g3		BPY				chrY:27177050-27198251
												y2		CDY				chrY:27768264-27771048
																sY160 (heterochromatin marker AZFc)	sY160 (heterochromatin marker AZFc)	chrY:58822656-58822890
														N/A				chrY:58819278-58917805
*see Navarro-Costa et al (2010) J Biomed Biotechnol. 2010:2010:936569. doi: 10.1155/2010/936569. Epub 2010 Jun 30.
**based on In Silico PCR in the UCSC Genome Browser genome build GRCh37/hg19
